# Supplementary material for: An Integrated Approach for the Early Detection of Endometrial and Ovarian Cancers (Screenwide Study): Rationale, Study Design and Pilot Study
Source: J Pers Med. 2022 Jun 29;12(7):1074. doi: 10.3390/jpm12071074 (PMC9324683; doi:10.3390/jpm12071074)
Supplement: Supplementary file 1 [file jpm-12-01074-s001.zip]

Archive with 2 entries (2 files):
- jpm-1771748-File S1.pdf
- Supplementary_bioinfo_18-05-2022.xlsx
