# Supplementary material for: An Integrated Approach for the Early Detection of Endometrial and Ovarian Cancers (Screenwide Study): Rationale, Study Design and Pilot Study
Source: J Pers Med. 2022 Jun 29;12(7):1074. doi: 10.3390/jpm12071074 (PMC9324683; doi:10.3390/jpm12071074)
Supplement: Supplementary file 1 [file jpm-12-01074-s001.zip › Supplementary_bioinfo_18-05-2022.xlsx]

## Sheet: Table S1
Table S1. Sequencing metrics
Sample ID	Samples per run	Raw coverage	Final coverage	Duplication level	Reads in only one strand	Mean number of reads per UMI family
S1100811	12	12125	821	0.62	0.58	2.57
S1100812	12	14633	1021	0.65	0.54	2.79
S1100813	12	12240	903	0.65	0.51	2.86
S1100814	12	11591	893	0.68	0.45	3.28
S1104351	12	11357	636	0.56	0.68	2.16
S1104352	12	10670	645	0.58	0.63	2.31
S1104353	12	10774	707	0.59	0.59	2.47
S1104354	12	15410	1045	0.63	0.57	2.59
S1104741	12	9496	516	0.55	0.66	2.22
S1104742	12	8521	474	0.54	0.67	2.14
S1104743	12	10072	607	0.55	0.66	2.16
S1104744	12	9538	599	0.55	0.63	2.17
S1101241	12	7482	533	0.76	0.31	5.75
S1101242	12	5833	460	0.71	0.39	4.32
S1101243	12	8631	526	0.8	0.22	8.3
S1101244	12	8692	541	0.8	0.24	7.9
S1104241	12	6882	528	0.7	0.41	4.14
S1104242	12	6506	450	0.76	0.26	6.64
S1104243	12	9063	659	0.75	0.33	5.49
S1104244	12	7013	518	0.76	0.29	5.87
S1104751	12	4039	273	0.69	0.45	4.1
S1104752	12	33294	1158	0.84	0.17	16.08
S1104753	12	9491	564	0.79	0.28	7.39
S1104754	12	6509	466	0.7	0.42	4.28
S1100365	13	9430	639	0.68	0.5	3.28
S1100815	13	10735	711	0.68	0.51	3.23
S1101245	13	13457	956	0.73	0.43	3.97
S1104245	13	7602	508	0.63	0.55	2.83
S1104355	13	11897	731	0.62	0.59	2.69
S1104445	13	12937	1006	0.69	0.48	3.3
S1104495	13	10266	739	0.73	0.39	4.18
S1104515	13	9880	685	0.6	0.6	2.5
S1104745	13	9789	565	0.86	0.21	9.28
S1104755	13	6102	184	0.62	0.74	2.75
S1105015	13	9742	680	0.65	0.56	2.85
S1105655	13	9515	515	0.56	0.69	2.22
S1105745	13	10971	845	0.74	0.41	3.97
S1100361	7	19138	1348	0.65	0.56	2.84
S1100362	7	19436	1292	0.66	0.56	3.04
S1100363	7	21014	1533	0.66	0.55	2.87
S1100364	7	17968	881	0.85	0.23	8.99
S1104442	7	13978	1123	0.76	0.29	5.33
S1104443	7	16218	1386	0.72	0.37	4.06
S1104444	7	17521	1333	0.78	0.26	6.06
S1104492	7	15404	1221	0.78	0.29	5.45
S1104493	7	20318	1272	0.83	0.22	8.27
S1104494	7	18293	1144	0.83	0.19	8.77
S1104511	7	19849	1492	0.72	0.43	3.79
S1104512	7	17450	1292	0.66	0.52	3
S1104513	7	17849	791	0.85	0.24	11.05
S1104514	7	21735	1712	0.76	0.33	4.81
S1105011	10	16413	704	0.56	0.69	2.4
S1105012	10	21122	981	0.58	0.68	2.44
S1105013	10	17987	1083	0.63	0.57	2.94
S1105014	10	14269	733	0.59	0.63	2.66
S1105652	10	14656	878	0.77	0.29	6.66
S1105653	10	11846	709	0.63	0.56	3.16
S1105654	10	19940	1471	0.7	0.32	5
S1105742	10	21452	1361	0.76	0.28	6.61
S1105743	10	20858	1299	0.77	0.26	7.09
S1105744	10	25169	1620	0.77	0.22	7.42
Mean		13476.5	868.295	0.692951	0.444918	4.61869

## Sheet: Table S2
Table S2. Variants observed in tumour samples
Patient ID	Gene	Chromosome	Driver classification ¹	Variant type ²	Number of mutations	Variant allele frequency
S110036	KRAS	chr12	known	Somatic	1	0.4309
S110036	LZTR1	chr22	passenger	Germline	1	0.4801
S110036	PIK3CA	chr3	known	Somatic	1	0.4055	1 Driver classification: potential driver role predicted by Cancer Genome Interpreter 1: known = known driver, predicted = predicted driver, passenger = not driver
S110036	PTEN	chr10	predicted	Somatic	1	0.2633	2 Variant type: somatic = somatic variant, germline = germline variant, artifact = false positive verified with IGV 2
S110036	SPEN	chr1	passenger	Germline	1	0.5049
S110036	SPOP	chr17	predicted	Somatic	1	0.22935
S110081	ACVR2A	chr2	predicted	Somatic	1	0.13045
S110081	APC	chr5	passenger	Somatic	1	0.25075
S110081	ARID1A	chr1	passenger	Somatic	1	0.0077525
S110081	ARID1A	chr1	predicted	Somatic	1	0.2633
S110081	ARID1A	chr1	passenger	Somatic VAF<0.05	1	0.29105
S110081	BAX	chr19	passenger	Somatic	1	0.2365
S110081	CHD4	chr12	predicted	Somatic	1	0.12205
S110081	DOCK3	chr3	passenger	Somatic	1	0.24765
S110081	EGFR	chr7	predicted	Somatic	1	0.2375
S110081	KMT2D	chr12	passenger	Somatic	3	0.261, 0.146 & 0.263
S110081	KMT2D	chr12	predicted	Somatic	1	0.2609
S110081	KRAS	chr12	known	Somatic	1	0.24225
S110081	LZTR1	chr22	predicted	Somatic	2	0.261 & 0.229
S110081	MYOM1	chr18	passenger	Germline	1	0.2109
S110081	MYOM1	chr18	passenger	Somatic	1	0.3823
S110081	PIK3CA	chr3	known	Somatic	1	0.25625
S110081	PIK3CA	chr3	predicted	Somatic	2	0.279 & 0.281
S110081	PPP2R1A	chr19	predicted	Somatic	1	0.2701
S110081	PTEN	chr10	known	Somatic	1	0.25625
S110081	PTEN	chr10	predicted	Somatic	1	0.24845
S110081	RPL22	chr1	passenger	Somatic	1	0.303
S110081	TNRC6A	chr16	passenger	Somatic	2	0.098 & 0.258
S110124	AKT1	chr14	known	Somatic	1	0.861
S110124	BCOR	chrX	predicted	Somatic	1	0.39725
S110124	CHD4	chr12	predicted	Somatic	1	0.38525
S110124	CTNNB1	chr3	known	Somatic	1	0.4401
S110124	KCNG4	chr16	passenger	Artifact	1	0.0129
S110124	MYOM1	chr18	passenger	Somatic VAF<0.05	1	0.02435
S110424	ARID1A	chr1	predicted	Somatic	1	0.49975
S110424	KMT2D	chr12	passenger	Somatic	1	0.3479
S110424	PTEN	chr10	predicted	Somatic	1	0.71085
S110435	APC	chr5	passenger	Somatic VAF<0.05	1	0.007059
S110435	ARID1A	chr1	predicted	Somatic	1	0.413
S110435	CHD4	chr12	predicted	Somatic	1	0.29355
S110435	CSMD3	chr8	passenger	Somatic	1	0.17915
S110435	PTEN	chr10	predicted	Somatic	1	0.90915
S110435	TP53	chr17	known	Somatic	1	0.8525
S110451	ARHGAP35	chr19	predicted	Somatic	1	0.30265
S110451	MYOM1	chr18	passenger	Germline	1	0.62435
S110451	PIK3R1	chr5	predicted	Somatic	1	0.9099
S110451	RNF43	chr17	predicted	Somatic	1	0.9264
S110474	ACVR2A	chr2	predicted	Somatic VAF<0.05	1	0.04895
S110474	ARHGAP35	chr19	predicted	Somatic	1	0.4869
S110474	ARID1A	chr1	predicted	Somatic	2	0.447 & 0.444
S110474	BAX	chr19	passenger	Somatic VAF<0.05	1	0.0231
S110474	CTCF	chr16	predicted	Somatic	1	0.46125
S110474	DOCK3	chr3	passenger	Somatic	1	0.45645
S110474	DOCK3	chr3	passenger	Somatic VAF<0.05	1	0.02115
S110474	EGFR	chr7	predicted	Somatic VAF<0.05	1	0.01015
S110474	KMT2D	chr12	predicted	Somatic	1	0.03325
S110474	KMT2D	chr12	passenger	Somatic VAF<0.05	1	0.428
S110474	PIK3R1	chr5	known	Somatic	1	0.4792
S110474	PTEN	chr10	known	Somatic	1	0.47445
S110474	PTEN	chr10	predicted	Somatic	1	0.50025
S110474	RNF43	chr17	predicted	Somatic	1	0.4532
S110474	RPL22	chr1	passenger	Somatic	1	0.55925
S110474	SOS1	chr2	predicted	Somatic VAF<0.05	1	0.0101
S110475	LZTR1	chr22	predicted	Somatic	2	0.400 & 0.477
S110475	MYOM1	chr18	passenger	Somatic	1	0.31155
S110475	PTEN	chr10	known	Somatic	1	0.8334
S110475	TP53	chr17	known	Somatic	1	0.8844
S110501	CHD4	chr12	predicted	Somatic	1	0.4981
S110501	SOS1	chr2	passenger	Germline	1	0.3999

## Sheet: Table S3
Table S3. Variants observed in endometrial aspirates
Patient ID	Patient type	Gene	Chromosome	Driver classification ¹	Variant type ²	Present in tumor ³	Number of mutations	Variant allele frequency
S110036	EC	CHD4	chr12	predicted	Somatic VAF<0.05	No	1	0.0085595
S110036	EC	KRAS	chr12	known	Somatic	Yes	1	0.23665
S110036	EC	LZTR1	chr22	passenger	Germline	Yes	1	0.5024	1 Driver classification: potential driver role predicted by Cancer Genome Interpreter 1: known = known driver, predicted = predicted driver, passenger = not driver
S110036	EC	PIK3CA	chr3	known	Somatic	Yes	1	0.1416	2 Variant type: somatic = somatic variant, germline = germline variant, artifact = false positive verified with IGV 2
S110036	EC	PTEN	chr10	predicted	Somatic	Yes	1	0.2144	3 Present in tumor: Yes = the variant was identified in its tumor paired sample, No = the variant was not identified in its tumor paired sample, - = variant from control patient
S110036	EC	SPEN	chr1	passenger	Germline	Yes	1	0.5085
S110036	EC	SPOP	chr17	predicted	Somatic	Yes	1	0.1225
S110081	EC	APC	chr5	passenger	Somatic	Yes	1	0.34775
S110081	EC	ARHGAP35	chr19	predicted	Somatic VAF<0.05	No	1	0.008068
S110081	EC	ARID1A	chr1	passenger	Somatic	Yes	1	0.3302
S110081	EC	ARID1A	chr1	predicted	Somatic	Yes	1	0.3092
S110081	EC	BAX	chr19	passenger	Somatic	Yes	1	0.31905
S110081	EC	CSMD3	chr8	predicted	Somatic VAF<0.05	No	1	0.0124
S110081	EC	DOCK3	chr3	passenger	Somatic	Yes	1	0.34505
S110081	EC	EGFR	chr7	predicted	Somatic	Yes	1	0.3179
S110081	EC	KMT2D	chr12	passenger	Somatic	Yes	2	0.340 & 0.338
S110081	EC	KRAS	chr12	known	Somatic	Yes	1	0.3435
S110081	EC	LZTR1	chr22	predicted	Somatic	No	2	0.328 & 0.325
S110081	EC	MYOM1	chr18	passenger	Germline	Yes	1	0.26055
S110081	EC	MYOM1	chr18	passenger	Somatic	Yes	1	0.377
S110081	EC	PIK3CA	chr3	known	Somatic	Yes	1	0.3444
S110081	EC	PIK3CA	chr3	predicted	Somatic	Yes	2	0.339 & 0.323
S110081	EC	PPP2R1A	chr19	predicted	Somatic	Yes	1	0.35045
S110081	EC	PTEN	chr10	known	Somatic	Yes	1	0.31915
S110081	EC	PTEN	chr10	predicted	Somatic	Yes	1	0.3801
S110081	EC	RPL22	chr1	passenger	Somatic	Yes	1	0.3292
S110081	EC	SPEN	chr1	passenger	Somatic VAF<0.05	No	1	0.02255
S110081	EC	TNRC6A	chr16	passenger	Somatic	Yes	1	0.33865
S110124	EC	AKT1	chr14	known	Somatic	Yes	1	0.7061
S110124	EC	BCOR	chrX	predicted	Somatic	Yes	1	0.2986
S110124	EC	CHD4	chr12	predicted	Somatic	Yes	1	0.30705
S110124	EC	CTNNB1	chr3	known	Somatic	Yes	1	0.317
S110124	EC	MYOM1	chr18	passenger	Somatic VAF<0.05	Yes	1	0.025
S110424	EC	ARID1A	chr1	predicted	Somatic	Yes	1	0.3876
S110424	EC	KMT2D	chr12	passenger	Somatic	Yes	1	0.29725
S110424	EC	PTEN	chr10	predicted	Somatic	Yes	1	0.5612
S110424	EC	TNRC6A	chr16	passenger	Somatic	No	1	0.08505
S110435	EC	ARID1A	chr1	predicted	Somatic	Yes	1	0.28015
S110435	EC	CHD4	chr12	predicted	Somatic	Yes	1	0.24585
S110435	EC	CSMD3	chr8	passenger	Somatic	Yes	1	0.1944
S110435	EC	PTEN	chr10	predicted	Somatic	Yes	1	0.99065
S110435	EC	TP53	chr17	known	Somatic	Yes	1	0.99205
S110444	Control	CTNNB1	chr3	known	Somatic VAF<0.05	-	1	0.02445
S110444	Control	PIK3CA	chr3	predicted	Somatic VAF<0.05	-	1	0.0226
S110449	Control	AKT1	chr14	known	Somatic VAF<0.05	-	1	0.01135
S110449	Control	FBXW7	chr4	predicted	Somatic VAF<0.05	-	1	0.0465
S110449	Control	KRAS	chr12	known	Somatic VAF<0.05	-	1	0.0098
S110449	Control	PIK3R1	chr5	predicted	Somatic VAF<0.05	-	1	0.01035
S110449	Control	PPP2R1A	chr19	predicted	Somatic VAF<0.05	-	1	0.0069525
S110449	Control	SETD1B	chr12	passenger	Somatic VAF<0.05	-	1	0.01065
S110451	EC	ARHGAP35	chr19	predicted	Somatic	Yes	1	0.28335
S110451	EC	MYOM1	chr18	passenger	Germline	Yes	1	0.61255
S110451	EC	PIK3R1	chr5	predicted	Somatic	Yes	1	0.9457
S110451	EC	RNF43	chr17	predicted	Somatic	Yes	1	0.9324
S110474	EC	ARHGAP35	chr19	predicted	Somatic	Yes	1	0.28305
S110474	EC	ARID1A	chr1	predicted	Somatic	Yes	2	0.083 & 0.251
S110474	EC	CHD4	chr12	predicted	Somatic	No	1	0.1119
S110474	EC	CHD4	chr12	predicted	Somatic VAF<0.05	No	1	0.0097
S110474	EC	CTCF	chr16	predicted	Somatic	Yes	1	0.01575
S110474	EC	CTCF	chr16	predicted	Somatic VAF<0.05	No	1	0.12765
S110474	EC	DOCK3	chr3	passenger	Somatic	Yes	1	0.055
S110474	EC	DOCK3	chr3	passenger	Somatic VAF<0.05	Yes	1	0.0326
S110474	EC	EGFR	chr7	passenger	Somatic VAF<0.05	No	1	0.02975
S110474	EC	JAK1	chr1	passenger	Somatic VAF<0.05	No	1	0.03115
S110474	EC	KMT2D	chr12	passenger	Somatic	No	1	0.1712
S110474	EC	KMT2D	chr12	predicted	Somatic	Yes	1	0.28765
S110474	EC	KRAS	chr12	known	Somatic VAF<0.05	No	1	0.03975
S110474	EC	PIK3R1	chr5	known	Somatic	Yes	1	0.292
S110474	EC	PTEN	chr10	known	Somatic	Yes	1	0.30455
S110474	EC	PTEN	chr10	predicted	Somatic	Yes	1	0.2831
S110474	EC	RNF43	chr17	predicted	Somatic	Yes	1	0.20475
S110474	EC	RNF43	chr17	predicted	Somatic VAF<0.05	No	2	0.031 & 0.039
S110475	EC	LZTR1	chr22	predicted	Somatic	Yes	2	0.407 & 0.420
S110475	EC	MYOM1	chr18	passenger	Somatic	Yes	1	0.4932
S110475	EC	PIK3CA	chr3	known	Somatic VAF<0.05	No	1	0.00975
S110475	EC	PTEN	chr10	known	Somatic	Yes	1	0.78535
S110475	EC	TP53	chr17	known	Somatic	Yes	1	0.76925
S110501	EC	BCOR	chrX	predicted	Somatic VAF<0.05	No	1	0.0163
S110501	EC	CHD4	chr12	predicted	Somatic	Yes	1	0.4075
S110501	EC	SOS1	chr2	passenger	Germline	Yes	1	0.5202
S110565	Control	CHD4	chr12	passenger	Somatic VAF<0.05	-	1	0.0062535
S110565	Control	CHD4	chr12	predicted	Somatic VAF<0.05	-	2	0.006 & 0.008
S110565	Control	FGFR2	chr10	known	Somatic VAF<0.05	-	1	0.006283
S110565	Control	JAK1	chr1	passenger	Somatic VAF<0.05	-	1	0.0064745
S110565	Control	KRAS	chr12	known	Somatic VAF<0.05	-	1	0.04365
S110565	Control	PIK3CA	chr3	known	Somatic VAF<0.05	-	4	0.006, 0.021, 0.008 & 0.008
S110565	Control	PIK3CA	chr3	passenger	Somatic VAF<0.05	-	1	0.0076915
S110565	Control	PIK3CA	chr3	predicted	Somatic VAF<0.05	-	2	0.008 & 0.008
S110565	Control	PIK3R1	chr5	passenger	Artifact	-	1	0.0060865
S110565	Control	PPP2R1A	chr19	predicted	Somatic VAF<0.05	-	1	0.005586
S110565	Control	SPOP	chr17	predicted	Somatic VAF<0.05	-	2	0.008 & 0.015
S110565	Control	TP53	chr17	known	Somatic VAF<0.05	-	1	0.0187

## Sheet: Table S4
Table S4. Variants observed in minimally invasive samples
Patient ID	Patient type	Sample type	Gene	Chromosome	Driver classification ¹	Variant type ²	Present in tumor ³	Number of mutations	Variant allele frequency
S110036	EC	Cervical Pap brush sample	KCNG4	chr16	passenger	Artifact	No	1	0.0125355
S110036	EC	Cervical Pap brush sample	KRAS	chr12	known	Somatic	Yes	1	0.05665
S110036	EC	Cervical Pap brush sample	LZTR1	chr22	passenger	Germline	Yes	1	0.48865	1 Driver classification: potential driver role predicted by Cancer Genome Interpreter 1: known = known driver, predicted = predicted driver, passenger = not driver
S110036	EC	Cervical Pap brush sample	NIPBL	chr5	passenger	Somatic	No	1	0.0121	2 Variant type: somatic = somatic variant, germline = germline variant, artifact = false positive verified with IGV 2
S110036	EC	Cervical Pap brush sample	PTEN	chr10	predicted	Somatic	Yes	1	0.0584	3 Present in tumor: Yes = the variant was identified in its tumor paired sample, No = the variant was not identified in its tumor paired sample, - = variant from control patient
S110036	EC	Cervical Pap brush sample	SPEN	chr1	passenger	Germline	Yes	1	0.4962
S110036	EC	Cervical Pap brush sample	SPOP	chr17	predicted	Somatic	Yes	1	0.03575
S110036	EC	Vaginal self-sampling	BRAF	chr7	passenger	Artifact	No	1	0.01075
S110036	EC	Vaginal self-sampling	KRAS	chr12	known	Somatic	Yes	1	0.0084475
S110036	EC	Vaginal self-sampling	LZTR1	chr22	passenger	Artifact	No	1	0.4799
S110036	EC	Vaginal self-sampling	LZTR1	chr22	passenger	Germline	Yes	1	0.0249
S110036	EC	Vaginal self-sampling	PTEN	chr10	predicted	Somatic	Yes	1	0.02175
S110036	EC	Vaginal self-sampling	SPEN	chr1	passenger	Germline	Yes	1	0.49625
S110081	EC	Cervical Pap brush sample	APC	chr5	passenger	Somatic	Yes	1	0.05895
S110081	EC	Cervical Pap brush sample	ARID1A	chr1	passenger	Somatic	No	1	0.0091
S110081	EC	Cervical Pap brush sample	ARID1A	chr1	passenger	Somatic	Yes	1	0.05545
S110081	EC	Cervical Pap brush sample	ARID1A	chr1	predicted	Artifact	No	1	0.01185
S110081	EC	Cervical Pap brush sample	ARID1A	chr1	predicted	Somatic	Yes	1	0.0408
S110081	EC	Cervical Pap brush sample	BAX	chr19	passenger	Somatic	Yes	1	0.0456
S110081	EC	Cervical Pap brush sample	DOCK3	chr3	passenger	Somatic	Yes	1	0.05345
S110081	EC	Cervical Pap brush sample	EGFR	chr7	passenger	Somatic	No	1	0.0517
S110081	EC	Cervical Pap brush sample	EGFR	chr7	predicted	Somatic	Yes	1	0.01055
S110081	EC	Cervical Pap brush sample	KCNG4	chr16	passenger	Artifact	No	1	0.01815
S110081	EC	Cervical Pap brush sample	KMT2D	chr12	passenger	Somatic	Yes	3	0.063, 0.007 & 0.078
S110081	EC	Cervical Pap brush sample	KRAS	chr12	known	Somatic	Yes	1	0.05985
S110081	EC	Cervical Pap brush sample	LZTR1	chr22	predicted	Somatic	Yes	2	0.072 & 0.053
S110081	EC	Cervical Pap brush sample	MYOM1	chr18	passenger	Germline	Yes	1	0.04265
S110081	EC	Cervical Pap brush sample	MYOM1	chr18	passenger	Somatic	Yes	1	0.43625
S110081	EC	Cervical Pap brush sample	PIK3CA	chr3	known	Somatic	Yes	1	0.0708
S110081	EC	Cervical Pap brush sample	PIK3CA	chr3	predicted	Somatic	Yes	2	0.056 & 0.047
S110081	EC	Cervical Pap brush sample	POLE	chr12	predicted	Artifact	No	1	0.007641
S110081	EC	Cervical Pap brush sample	PPP2R1A	chr19	predicted	Somatic	Yes	1	0.05195
S110081	EC	Cervical Pap brush sample	PTEN	chr10	known	Somatic	Yes	1	0.06165
S110081	EC	Cervical Pap brush sample	PTEN	chr10	predicted	Somatic	Yes	1	0.04755
S110081	EC	Cervical Pap brush sample	RPL22	chr1	passenger	Somatic	Yes	1	0.0902
S110081	EC	Cervical Pap brush sample	SOS1	chr2	passenger	Somatic	No	1	0.01325
S110081	EC	Cervical Pap brush sample	TNRC6A	chr16	passenger	Somatic	Yes	1	0.05345
S110081	EC	Vaginal self-sampling	ARID1A	chr1	passenger	Somatic	Yes	1	0.036
S110081	EC	Vaginal self-sampling	ARID1A	chr1	predicted	Somatic	Yes	1	0.0345
S110081	EC	Vaginal self-sampling	BAX	chr19	passenger	Somatic	Yes	1	0.04935
S110081	EC	Vaginal self-sampling	CSMD3	chr8	passenger	Artifact	No	1	0.007585
S110081	EC	Vaginal self-sampling	CSMD3	chr8	predicted	Artifact	No	1	0.007526
S110081	EC	Vaginal self-sampling	DOCK3	chr3	passenger	Somatic	Yes	1	0.04145
S110081	EC	Vaginal self-sampling	EGFR	chr7	predicted	Somatic	Yes	1	0.03355
S110081	EC	Vaginal self-sampling	KMT2D	chr12	passenger	Somatic	Yes	2	0.040 & 0.046
S110081	EC	Vaginal self-sampling	KRAS	chr12	known	Somatic	Yes	1	0.0332
S110081	EC	Vaginal self-sampling	LZTR1	chr22	predicted	Somatic	Yes	2	0.045 & 0.025
S110081	EC	Vaginal self-sampling	MYOM1	chr18	passenger	Artifact	No	2	0.013 & 0.012
S110081	EC	Vaginal self-sampling	MYOM1	chr18	passenger	Germline	Yes	1	0.49595
S110081	EC	Vaginal self-sampling	MYOM1	chr18	passenger	Somatic	Yes	1	0.03305
S110081	EC	Vaginal self-sampling	PIK3CA	chr3	known	Somatic	Yes	1	0.02595
S110081	EC	Vaginal self-sampling	PIK3CA	chr3	predicted	Somatic	Yes	2	0.015 & 0.033
S110081	EC	Vaginal self-sampling	PPP2R1A	chr19	predicted	Somatic	Yes	1	0.0318
S110081	EC	Vaginal self-sampling	PTEN	chr10	known	Somatic	Yes	1	0.03585
S110081	EC	Vaginal self-sampling	PTEN	chr10	predicted	Somatic	Yes	1	0.02525
S110081	EC	Vaginal self-sampling	RPL22	chr1	passenger	Somatic	Yes	1	0.0557
S110081	EC	Vaginal self-sampling	SOS1	chr2	passenger	Artifact	No	2	0.012 & 0.013
S110081	EC	Vaginal self-sampling	TNRC6A	chr16	passenger	Somatic	Yes	1	0.02935
S110424	EC	Cervical Pap brush sample	ARID1A	chr1	predicted	Somatic	Yes	1	0.018
S110424	EC	Cervical Pap brush sample	KMT2D	chr12	passenger	Artifact	No	3	0.011, 0.008 & 0.009
S110424	EC	Cervical Pap brush sample	KMT2D	chr12	passenger	Somatic	Yes	1	0.0061705
S110424	EC	Cervical Pap brush sample	PTEN	chr10	predicted	Somatic	Yes	1	0.0171
S110424	EC	Vaginal self-sampling	KMT2D	chr12	passenger	Artifact	No	1	0.0112
S110424	EC	Vaginal self-sampling	KMT2D	chr12	passenger	Somatic	Yes	1	0.0114065
S110424	EC	Vaginal self-sampling	PTEN	chr10	predicted	Somatic	Yes	1	0.0136
S110435	EC	Cervical Pap brush sample	ARID1A	chr1	predicted	Somatic	Yes	1	0.16105
S110435	EC	Cervical Pap brush sample	CHD4	chr12	predicted	Somatic	Yes	1	0.13125
S110435	EC	Cervical Pap brush sample	CSMD3	chr8	passenger	Somatic	Yes	1	0.0759
S110435	EC	Cervical Pap brush sample	PTEN	chr10	predicted	Somatic	Yes	1	0.24695
S110435	EC	Cervical Pap brush sample	TP53	chr17	known	Somatic	Yes	1	0.33305
S110435	EC	Vaginal self-sampling	ARID1A	chr1	predicted	Somatic	Yes	1	0.14265
S110435	EC	Vaginal self-sampling	CHD4	chr12	predicted	Somatic	Yes	1	0.10475
S110435	EC	Vaginal self-sampling	CSMD3	chr8	passenger	Somatic	Yes	1	0.05765
S110435	EC	Vaginal self-sampling	PTEN	chr10	predicted	Somatic	Yes	1	0.2088
S110435	EC	Vaginal self-sampling	TP53	chr17	known	Somatic	Yes	1	0.33185
S110444	Control	Vaginal self-sampling	APC	chr5	passenger	Artifact	-	1	0.0154525
S110449	Control	Cervical Pap brush sample	TP53	chr17	predicted	Somatic	-	1	0.007852
S110449	Control	Vaginal self-sampling	FGFR2	chr10	passenger	Artifact	-	1	0.0052105
S110449	Control	Vaginal self-sampling	KMT2D	chr12	passenger	Artifact	-	2	0.006 & 0.006
S110451	EC	Cervical Pap brush sample	HOXD8	chr2	passenger	Artifact	No	1	0.0459
S110451	EC	Cervical Pap brush sample	KMT2D	chr12	passenger	Artifact	No	1	0.005526
S110451	EC	Cervical Pap brush sample	MYOM1	chr18	passenger	Germline	Yes	1	0.4745
S110451	EC	Cervical Pap brush sample	RNF43	chr17	predicted	Somatic	Yes	1	0.0060985
S110451	EC	Vaginal self-sampling	ACVR2A	chr2	passenger	Artifact	No	1	0.02805
S110451	EC	Vaginal self-sampling	APC	chr5	passenger	Artifact	No	1	0.012031
S110451	EC	Vaginal self-sampling	APC	chr5	predicted	Artifact	No	1	0.0329
S110451	EC	Vaginal self-sampling	JAK1	chr1	passenger	Artifact	No	1	0.01695
S110451	EC	Vaginal self-sampling	JAK1	chr1	predicted	Artifact	No	1	0.0167225
S110451	EC	Vaginal self-sampling	MYOM1	chr18	passenger	Germline	Yes	1	0.4773
S110451	EC	Vaginal self-sampling	SETD1B	chr12	passenger	Artifact	No	1	0.016
S110451	EC	Vaginal self-sampling	SOS1	chr2	passenger	Artifact	No	1	0.0173335
S110474	EC	Cervical Pap brush sample	ARHGAP35	chr19	passenger	Somatic	No	1	0.0086595
S110474	EC	Cervical Pap brush sample	ARHGAP35	chr19	predicted	Somatic	Yes	1	0.08285
S110474	EC	Cervical Pap brush sample	ARID1A	chr1	predicted	Somatic	Yes	2	0.075 & 0.091
S110474	EC	Cervical Pap brush sample	CTCF	chr16	predicted	Somatic	Yes	1	0.07315
S110474	EC	Cervical Pap brush sample	DOCK3	chr3	passenger	Somatic	Yes	2	0.079 & 0.026
S110474	EC	Cervical Pap brush sample	KMT2D	chr12	predicted	Somatic	Yes	1	0.0943
S110474	EC	Cervical Pap brush sample	NRAS	chr1	known	Somatic	No	1	0.0118
S110474	EC	Cervical Pap brush sample	PIK3R1	chr5	known	Somatic	Yes	1	0.07395
S110474	EC	Cervical Pap brush sample	PTEN	chr10	known	Somatic	Yes	1	0.0961
S110474	EC	Cervical Pap brush sample	PTEN	chr10	predicted	Somatic	Yes	1	0.0323
S110474	EC	Cervical Pap brush sample	RNF43	chr17	predicted	Somatic	No	1	0.09615
S110474	EC	Cervical Pap brush sample	RNF43	chr17	predicted	Somatic	Yes	1	0.0238
S110474	EC	Vaginal self-sampling	ARHGAP35	chr19	passenger	Somatic	No	1	0.0111
S110474	EC	Vaginal self-sampling	ARHGAP35	chr19	predicted	Somatic	No	1	0.01145
S110474	EC	Vaginal self-sampling	ARHGAP35	chr19	predicted	Somatic	Yes	1	0.10945
S110474	EC	Vaginal self-sampling	ARID1A	chr1	predicted	Somatic	Yes	2	0.090 & 0.110
S110474	EC	Vaginal self-sampling	CTCF	chr16	predicted	Somatic	Yes	1	0.0782
S110474	EC	Vaginal self-sampling	DOCK3	chr3	passenger	Somatic	Yes	2	0.061 & 0.028
S110474	EC	Vaginal self-sampling	EGFR	chr7	passenger	Artifact	No	1	0.007811
S110474	EC	Vaginal self-sampling	KMT2D	chr12	predicted	Somatic	Yes	1	0.085
S110474	EC	Vaginal self-sampling	KRAS	chr12	known	Somatic	No	1	0.01585
S110474	EC	Vaginal self-sampling	PIK3R1	chr5	known	Somatic	Yes	1	0.06
S110474	EC	Vaginal self-sampling	PPP2R1A	chr19	predicted	Somatic	No	1	0.0064265
S110474	EC	Vaginal self-sampling	PTEN	chr10	known	Somatic	Yes	1	0.08785
S110474	EC	Vaginal self-sampling	PTEN	chr10	predicted	Somatic	Yes	1	0.0427
S110474	EC	Vaginal self-sampling	RNF43	chr17	predicted	Somatic	No	1	0.07725
S110474	EC	Vaginal self-sampling	RNF43	chr17	predicted	Somatic	Yes	1	0.0237
S110474	EC	Vaginal self-sampling	WWC3	chrX	passenger	Artifact	No	1	0.00905
S110475	EC	Cervical Pap brush sample	LZTR1	chr22	predicted	Somatic	Yes	2	0.015 & 0.013
S110475	EC	Cervical Pap brush sample	MYOM1	chr18	passenger	Somatic	Yes	1	0.0224
S110475	EC	Cervical Pap brush sample	SETD1B	chr12	passenger	Somatic	No	1	0.005781
S110475	EC	Cervical Pap brush sample	SPEN	chr1	passenger	Somatic	No	1	0.0072085
S110475	EC	Cervical Pap brush sample	TP53	chr17	known	Somatic	Yes	1	0.0191
S110475	EC	Vaginal self-sampling	ARID1A	chr1	passenger	Artifact	No	1	0.00755
S110475	EC	Vaginal self-sampling	LZTR1	chr22	predicted	Somatic	Yes	2	0.031 & 0.029
S110475	EC	Vaginal self-sampling	MYOM1	chr18	passenger	Somatic	Yes	1	0.052
S110475	EC	Vaginal self-sampling	POLE	chr12	predicted	Artifact	No	1	0.007123
S110475	EC	Vaginal self-sampling	PTEN	chr10	known	Somatic	Yes	1	0.03795
S110475	EC	Vaginal self-sampling	SPEN	chr1	predicted	Artifact	No	1	0.006519
S110475	EC	Vaginal self-sampling	TP53	chr17	known	Somatic	Yes	1	0.0464
S110501	EC	Cervical Pap brush sample	CHD4	chr12	predicted	Somatic	Yes	1	0.4072
S110501	EC	Cervical Pap brush sample	SOS1	chr2	passenger	Germline	Yes	1	0.372
S110501	EC	Vaginal self-sampling	ARHGAP35	chr19	predicted	Artifact	No	1	0.01875
S110501	EC	Vaginal self-sampling	CHD4	chr12	predicted	Somatic	Yes	1	0.0254
S110501	EC	Vaginal self-sampling	FGFR2	chr10	passenger	Artifact	No	1	0.006403
S110501	EC	Vaginal self-sampling	SOS1	chr2	passenger	Germline	Yes	1	0.57835
S110565	Control	Cervical Pap brush sample	KMT2D	chr12	predicted	Artifact	-	1	0.0055335
S110574	Control	Vaginal self-sampling	ARHGAP35	chr19	predicted	Artifact	-	1	0.0091825

## Sheet: S5_Single_Duplex_Variants
Patient	N_DuplexTumor	N_SingleTumor	N_ComunTumor	N_DuplexAsp	N_SingleAsp	N_ComunAsp	N_DuplexCit	N_SingleCit	N_ComunCit	N_DuplexAuto	N_SingleAuto	N_ComunAuto
S110036	4	4	4	4	4	4	4	5	3	2	2	2
S110081	26	26	26	20	20	20	24	24	24	19	21	19
S110124	5	5	5	4	4	4	0	0	0	0	1	0
S110424	3	3	3	4	4	4	3	2	2	2	0	0
S110435	6	5	5	5	5	5	5	5	5	5	5	5
S110451	3	3	3	3	3	3	1	0	0	0	0	0
S110474	17	15	13	12	14	12	14	17	13	16	15	12
S110475	5	6	5	5	5	5	6	5	4	5	5	5
S110501	1	2	1	1	1	1	1	1	1	1	2	1
S110444	0	0	0	0	0	0	0	0	0	0	0	0
S110449	0	0	0	0	1	0	1	1	1	0	0	0
S110565	0	0	0	0	0	0	0	1	0	0	0	0
S110574	0	0	0	0	0	0	0	0	0	0	0	0
Total	70	69	65	58	61	58	59	61	53	50	51	44
% Concordance	92.8571	94.2029		100	95.082		89.8305	86.8852		88	86.2745
Mean concordance aspirates/ tumors	96.4286	94.6424				Mean concordance pap brush/selfsample	88.9153	86.5799

## Sheet: Figure S1
Figure S1. Variant allele frequencies (VAFs) by sample type and participant
